# Supplementary material for: Uncovering population structure in the Humboldt penguin (Spheniscus humboldti) along the Pacific coast at South America
Source: PLoS One. 2019 May 10;14(5):e0215293. doi: 10.1371/journal.pone.0215293 (PMC6510429; doi:10.1371/journal.pone.0215293)
Supplement: S1 Dataset — (TXT) [file pone.0215293.s013.txt]

id	pop	Sh2Ca21		Sh1Ca12		Sh1Ca9		Sh1Ca16		Sh1Ca17		Sh2Ca31		Sh2Ca49		Sh2Ca40		Sh2Ca55		Sh2Ca58		G2-2		Sh2Ca12		M1-11
CH24	CHI	112	112	128	134	128	132	96	100	103	115	107	117	114	118	93	99	116	118	106	108	386	396	95	95	125	125
CH33	CHI	112	118	132	138	120	124	90	102	105	107	117	121	114	122	87	87	94	124	106	108	382	390	99	105	125	125
CH36	CHI	112	118	130	138	128	132	94	96	107	115	117	117	108	108	93	109	94	94	104	108	382	394	105	119	125	125
CH38	CHI	118	118	132	134	130	132	94	100	109	111	121	127	114	114	95	95	116	118	106	108	380	394	103	105	127	131
CH39	CHI	114	114	138	144	124	134	96	100	107	107	111	123	116	122	91	95	94	94	106	108	380	382	97	101	125	125
CH658	PUP	108	114	124	128	120	128	102	116	101	107	111	121	110	110	91	111	110	110	104	104	376	386	95	99	123	129
CH660	PUP	108	114	126	140	128	128	102	104	113	115	111	115	106	112	89	91	110	110	104	106	378	386	101	103	123	123
CH661	PUP	114	114	134	140	128	128	104	104	107	109	121	121	106	114	91	93	110	110	104	106	372	380	99	103	123	123
CH662	PUP	114	114	116	134	118	128	100	104	103	109	117	121	106	112	87	89	112	118	104	106	376	386	101	103	123	129
CH663	PUP	108	114	136	140	122	130	102	102	103	111	117	121	0	0	97	97	114	114	104	106	378	378	97	103	123	129
CH667	PUP	114	118	126	134	120	128	110	110	105	113	111	117	0	0	99	99	0	0	104	106	378	386	0	0	123	123
CH01	ALG	116	116	132	144	116	116	94	102	107	109	117	121	118	116	99	103	94	94	106	108	390	390	105	105	127	127
CH02	ALG	108	118	128	140	124	136	96	96	109	115	115	121	116	116	105	107	94	94	106	108	390	390	105	105	127	131
CH03	ALG	114	114	128	140	124	132	98	98	105	117	117	121	114	118	93	97	94	94	106	108	388	396	101	101	125	125
CH04	ALG	0	0	0	0	0	0	0	0	103	111	111	115	110	112	93	99	94	118	106	108	386	390	103	103	123	123
CH05	ALG	114	118	126	128	112	130	100	110	105	109	109	121	108	112	97	107	94	114	106	108	380	390	97	105	129	129
CH06	ALG	114	118	128	140	124	132	94	96	101	103	113	125	108	108	89	93	94	94	108	108	386	394	99	105	125	125
CH07	ALG	114	114	128	140	124	132	96	98	105	117	117	121	114	118	97	97	94	94	106	108	388	396	89	101	125	125
CH08	ALG	114	108	126	128	128	128	92	94	101	101	107	123	100	100	87	91	106	114	104	116	388	388	99	99	127	127
CH09	ALG	112	112	128	140	120	120	98	104	103	111	115	121	112	114	91	91	108	114	108	108	390	390	105	105	127	127
CH40	CAC	118	118	130	134	120	132	104	106	105	119	111	115	116	122	87	131	94	118	102	104	380	394	97	97	127	131
CH41	CAC	108	114	120	126	0	0	100	106	105	105	115	117	112	118	95	101	94	130	110	110	380	394	97	105	127	131
CH42	CAC	112	118	130	138	124	132	96	114	109	111	111	121	108	122	93	111	94	94	106	108	380	394	105	105	127	131
CH43	CAC	112	112	138	144	120	132	96	96	107	111	117	121	106	106	89	89	94	94	106	108	380	390	105	105	125	125
CH44	CAC	116	118	134	138	112	132	96	98	105	119	111	121	122	122	93	93	94	94	106	108	382	394	101	101	123	129
CH45	CAC	118	118	120	130	132	140	100	106	109	109	111	115	108	122	97	103	94	94	108	108	376	386	101	107	125	125
CH46	CAC	112	118	120	120	124	124	100	102	0	0	111	115	116	116	97	129	104	106	110	110	380	380	127	129	123	123
CH47	CAC	112	118	132	138	122	132	96	100	107	109	111	117	114	122	93	97	94	94	106	108	390	394	107	111	125	125
CH48	CAC	118	118	130	132	126	132	96	96	109	119	111	121	112	114	93	129	94	118	106	108	380	380	101	101	125	125
CH49	CAC	118	118	134	146	124	132	96	100	111	119	117	121	114	122	119	127	94	94	106	108	394	394	107	107	127	127
CH50	CAC	112	118	134	144	124	132	96	100	95	107	111	115	118	120	93	97	94	118	106	106	380	394	99	113	127	131
CH51	CAC	118	118	130	138	124	132	96	96	107	107	0	0	114	126	91	91	104	114	106	108	378	386	99	103	125	125
CH52	CAC	116	122	132	134	120	132	96	104	115	119	111	121	114	116	93	101	108	118	106	106	394	396	99	103	125	125
CH53	CAC	124	128	126	138	132	132	110	112	107	109	117	117	108	116	105	107	114	114	106	108	382	390	103	107	127	127
CH54	CAC	118	118	132	146	128	132	106	108	109	113	0	0	108	110	0	0	114	118	106	108	376	376	127	131	129	129
CH210	TIL	128	128	132	136	128	128	110	124	107	107	121	121	114	118	103	117	94	114	106	106	382	396	99	107	127	127
CH211	TIL	118	118	132	138	0	0	106	110	113	113	117	117	112	114	99	103	118	118	104	108	382	382	99	107	127	127
CH212	TIL	112	118	126	128	124	132	104	110	0	0	111	117	108	116	97	103	94	108	104	108	380	380	107	111	125	125
CH213	TIL	112	118	136	140	120	128	100	118	109	109	111	115	118	122	91	107	94	122	104	104	382	390	107	107	127	127
CH214	TIL	112	112	120	146	118	128	100	104	103	109	115	115	108	122	93	97	94	94	108	108	386	390	99	107	127	127
CH215	TIL	112	116	132	144	128	130	94	100	109	109	111	121	108	118	89	93	114	118	106	106	380	382	99	105	127	131
CH216	TIL	112	118	132	138	128	128	100	102	107	111	111	111	112	116	89	103	114	118	108	108	380	382	107	107	127	127
CH217	TIL	118	122	134	144	0	0	104	104	103	115	111	121	114	120	99	103	108	114	106	108	382	382	99	101	123	123
CH218	TIL	112	118	120	120	128	128	100	100	109	113	111	117	118	120	93	93	94	114	104	108	390	394	103	103	123	123
CH219	TIL	118	118	126	126	120	128	102	118	101	107	113	117	108	122	99	93	114	118	104	104	382	390	107	107	123	123
CH220	TIL	116	122	124	128	0	0	112	118	107	119	113	121	108	118	105	111	94	114	104	108	382	390	101	107	123	123
CH221	TIL	112	118	126	138	128	130	94	104	107	107	121	121	108	114	83	93	94	114	108	108	382	390	107	107	123	129
CH222	TIL	112	118	128	128	0	0	104	112	109	109	113	121	114	120	95	103	114	114	104	108	376	382	107	107	123	123
CH223	TIL	118	118	128	128	0	0	100	104	107	107	117	117	120	122	91	95	94	94	104	104	380	382	99	107	123	123
CH224	TIL	112	128	128	128	132	132	100	106	105	109	117	117	112	122	91	97	114	124	104	106	376	386	107	107	123	123
CH225	TIL	114	114	128	128	130	134	100	106	109	109	111	117	108	122	91	95	104	104	106	106	394	396	103	107	123	123
CH226	TIL	112	118	126	126	0	0	100	104	0	0	111	123	112	118	91	95	94	114	104	104	380	382	97	101	0	0
CH227	TIL	112	126	126	126	0	0	100	110	109	109	111	121	108	120	91	103	118	122	104	104	382	386	103	107	123	123
CH228	TIL	116	126	126	126	0	0	102	116	97	111	113	117	114	114	93	107	94	122	108	108	388	396	99	99	127	127
CH229	TIL	116	116	126	126	0	0	100	104	111	115	111	121	104	104	91	95	114	122	104	104	376	376	103	107	127	131
CH230	TIL	112	112	126	126	0	0	100	110	113	119	111	121	112	122	91	101	114	118	104	106	376	390	99	101	127	127
CH231	TIL	112	118	126	130	122	130	100	100	107	107	111	117	108	122	91	91	94	104	0	0	376	384	103	107	127	127
CH232	TIL	116	126	128	128	124	128	102	110	113	117	111	121	114	122	93	101	94	116	106	106	390	396	99	107	127	127
CH233	TIL	112	118	128	128	132	132	102	104	109	115	111	111	108	122	95	101	94	116	104	106	388	390	107	111	127	127
CH234	TIL	116	116	126	126	124	134	98	104	109	115	111	111	114	120	91	97	116	118	104	108	382	382	101	107	127	127
CH235	TIL	118	124	116	128	128	130	100	100	105	115	111	119	114	118	91	91	114	118	108	108	388	388	101	103	127	127
CH236	TIL	118	124	122	140	128	130	102	110	113	119	113	125	114	116	93	101	94	118	104	104	382	396	99	101	127	127
CH237	TIL	112	118	126	124	132	132	100	100	107	107	109	117	114	120	91	91	112	114	0	0	390	396	103	107	127	127
CH238	TIL	112	118	126	126	124	132	104	110	107	119	111	111	106	106	95	101	94	94	108	108	382	390	107	107	127	127
CH239	TIL	116	116	126	126	132	132	100	104	113	113	111	123	108	120	91	95	94	114	106	108	390	390	107	107	131	127
CH240	TIL	118	118	124	126	126	128	98	98	103	103	117	117	114	122	91	91	94	116	104	106	396	396	103	103	131	131
CH241	TIL	112	118	126	132	130	130	100	104	0	0	119	121	112	118	85	99	94	122	104	108	376	378	99	107	127	131
CH242	TIL	112	128	132	138	130	130	102	112	103	109	113	121	108	116	95	103	94	114	106	108	380	390	107	111	127	127
CH243	TIL	112	118	124	126	132	132	106	108	103	103	111	117	112	122	99	101	94	118	106	108	382	386	101	107	127	127
CH244	TIL	116	116	130	144	0	0	108	108	103	107	111	121	112	118	99	101	112	114	106	106	386	390	99	107	0	0
CH245	TIL	118	118	130	138	132	132	102	108	105	117	121	125	112	112	105	109	94	118	104	106	382	386	99	103	125	125
CH246	TIL	112	118	130	144	132	132	100	110	105	105	111	111	108	114	91	101	94	94	108	108	382	382	107	113	127	127
CH247	TIL	102	118	124	124	124	124	98	102	0	0	117	123	118	122	0	0	94	94	104	104	380	386	107	107	127	127
CH248	TIL	118	118	124	124	124	132	104	108	0	0	111	121	116	116	97	101	94	114	104	108	390	394	99	107	127	131
CH249	TIL	118	118	130	132	128	128	98	104	109	111	117	121	114	116	91	95	94	118	106	106	380	382	107	117	127	127
CH304	TIL	112	116	138	146	128	128	100	116	0	0	117	125	108	118	91	107	94	118	106	108	382	394	97	107	125	125
CH305	TIL	116	118	144	144	132	132	98	116	111	111	113	119	108	112	91	109	94	94	106	108	376	388	107	107	127	127
CH306	TIL	118	122	144	144	132	140	102	112	107	111	115	119	108	114	95	105	94	120	106	108	380	390	101	103	127	127
CH307	TIL	116	118	118	144	124	124	108	142	111	119	113	113	108	122	99	105	94	120	108	108	386	390	101	107	127	127
CH308	TIL	118	122	132	132	0	0	110	142	111	119	117	123	108	120	101	101	94	114	106	108	384	388	107	109	127	127
CH309	TIL	116	118	144	144	128	128	100	104	107	111	115	123	114	122	97	99	114	114	106	108	388	396	99	107	125	125
CH310	TIL	126	128	132	132	120	128	100	104	107	119	117	117	114	118	91	105	94	94	106	108	386	390	105	105	125	125
CH311	TIL	118	118	132	132	124	132	100	138	107	109	117	121	114	120	91	93	94	122	106	106	382	384	107	107	129	125
CH312	TIL	112	118	130	144	124	132	108	110	107	107	117	117	108	124	93	101	104	114	108	108	390	394	99	107	131	131
CH313	TIL	112	118	132	138	134	134	100	110	119	119	111	121	116	116	91	101	114	114	108	108	382	388	107	111	127	127
CH170	PAJ	112	118	132	146	132	132	98	102	107	107	121	121	116	120	89	93	94	114	108	108	390	392	107	107	123	123
CH171	PAJ	118	124	132	146	118	132	100	104	105	109	111	115	114	120	93	101	94	118	104	106	382	394	99	113	127	127
CH172	PAJ	116	118	130	132	0	0	96	120	107	119	111	117	114	116	93	101	94	114	106	108	380	382	99	107	123	123
CH173	PAJ	118	118	132	144	130	130	104	104	107	107	111	115	114	122	91	91	104	116	106	108	382	394	107	111	127	131
CH174	PAJ	116	122	132	132	130	130	96	102	107	107	109	121	112	120	93	99	106	108	106	108	382	394	99	107	127	127
CH175	PAJ	112	118	130	144	0	0	102	110	107	107	117	119	108	114	99	107	94	114	104	104	388	396	101	107	127	131
CH176	PAJ	118	118	132	144	124	134	98	98	107	107	113	117	108	112	91	91	94	94	106	108	386	394	107	107	127	127
CH177	PAJ	112	116	130	132	0	0	108	108	109	111	111	121	108	120	103	103	94	94	104	106	394	394	107	107	127	131
CH178	PAJ	112	120	132	132	132	132	96	108	107	111	111	119	108	120	93	105	94	94	106	108	382	394	107	107	127	131
CH179	PAJ	120	120	130	132	124	132	96	100	107	119	117	121	112	114	93	97	94	108	0	0	382	390	99	107	123	123
CH180	PAJ	116	122	120	126	0	0	96	98	107	109	111	111	108	108	93	95	94	94	112	114	390	396	107	107	125	125
CH181	PAJ	112	112	124	132	116	116	96	96	111	111	111	111	104	110	93	93	104	106	106	106	378	390	97	103	123	123
CH182	PAJ	118	118	130	132	118	118	96	102	103	103	111	115	114	118	91	97	104	118	114	114	386	394	109	111	127	127
CH183	PAJ	112	118	130	132	120	128	96	108	111	97	115	123	116	122	91	103	104	118	112	112	382	394	95	103	125	125
CH184	PAJ	118	124	126	130	124	132	100	100	115	115	111	117	108	108	97	95	102	104	104	106	390	394	101	107	127	127
CH185	PAJ	112	112	130	138	130	132	96	96	109	119	121	121	108	114	93	95	114	114	106	108	380	380	107	107	129	129
CH186	PAJ	116	116	132	144	126	128	90	96	105	111	111	111	114	114	89	93	108	118	106	108	386	396	107	109	127	133
CH187	PAJ	116	116	132	134	0	0	98	100	105	105	117	121	116	122	93	95	94	118	104	106	380	394	101	109	127	127
CH188	PAJ	112	118	126	132	132	132	96	106	107	107	115	115	122	122	95	109	108	118	108	108	386	396	99	107	131	131
CH189	PAJ	118	118	124	126	0	0	98	98	0	0	111	119	122	122	91	101	104	114	104	106	390	394	99	101	133	133
CH190	PAJ	118	118	130	132	0	0	98	98	107	119	111	121	120	122	95	97	94	118	108	108	380	382	99	99	131	131
CH191	PAJ	118	118	130	144	0	0	96	106	107	111	117	121	108	108	103	103	94	118	106	108	382	396	107	107	127	127
CH192	PAJ	112	118	132	144	0	0	100	104	107	107	111	121	112	114	91	97	112	114	104	104	390	394	101	107	127	131
CH193	PAJ	116	116	132	136	118	128	100	100	107	113	117	121	108	112	91	107	118	128	104	106	376	386	101	101	127	127
CH194	PAJ	112	112	130	134	0	0	90	106	105	119	111	121	112	114	93	95	94	94	106	108	382	382	99	113	125	125
CH195	PAJ	112	116	130	134	128	130	90	96	103	105	117	121	114	122	93	95	94	114	104	106	386	390	99	99	127	127
CH196	PAJ	116	128	130	140	0	0	96	96	105	119	117	119	114	122	93	105	94	118	106	108	390	394	101	107	127	131
CH197	PAJ	116	122	130	130	124	126	102	110	107	115	117	121	108	114	93	103	94	118	106	108	382	382	101	107	127	127
CH198	PAJ	118	118	140	150	0	0	96	106	109	113	111	111	116	120	99	107	94	114	106	106	382	388	99	107	123	123
CH199	PAJ	118	118	116	126	0	0	100	104	111	119	125	125	122	122	91	95	94	114	106	108	380	390	101	107	123	123
CH200	PAJ	116	116	126	140	0	0	96	108	109	113	117	121	114	120	93	93	94	94	106	108	380	390	99	107	127	131
CH201	PAJ	112	118	116	140	0	0	108	114	115	115	117	121	114	114	101	107	94	94	106	108	390	394	99	107	127	131
CH202	PAJ	118	118	126	134	0	0	100	110	107	107	113	113	114	114	93	103	94	94	106	108	388	390	99	111	127	131
CH203	PAJ	118	118	130	134	120	126	100	110	107	115	117	117	118	122	93	103	94	94	106	108	388	394	99	107	123	129
CH204	PAJ	112	116	126	134	118	130	100	118	111	119	111	111	108	120	93	111	94	94	104	104	380	384	99	107	123	123
CH205	PAJ	118	132	126	134	0	0	104	110	107	115	115	121	114	114	99	103	114	120	104	104	390	390	107	107	123	129
CH206	PAJ	112	118	130	134	128	136	100	110	109	109	111	111	112	114	93	103	94	118	104	104	382	390	95	95	123	129
CH207	PAJ	118	118	132	134	122	132	100	100	109	109	111	117	114	118	93	93	94	114	0	0	390	394	107	107	0	0
CH208	PAJ	112	116	130	144	0	0	104	116	107	107	111	115	112	122	97	109	94	114	104	106	382	396	99	99	127	127
CH209	PAJ	122	128	124	128	0	0	100	110	107	111	111	121	108	108	93	103	104	118	104	106	382	390	97	103	0	0
CH314	PAJ	112	118	132	144	132	132	100	110	107	117	115	117	108	120	91	101	94	94	108	108	382	392	105	107	127	127
CH315	PAJ	116	116	134	144	132	132	100	110	109	115	115	123	108	114	91	101	114	114	106	106	382	396	107	111	127	127
CH316	PAJ	118	122	126	130	124	132	100	100	107	111	111	123	118	122	91	95	94	94	106	108	386	390	101	107	127	127
CH317	PAJ	112	116	126	138	124	132	100	110	115	119	113	119	112	114	91	93	94	94	106	108	394	394	99	107	131	131
CH318	PAJ	118	118	124	144	132	132	100	110	105	107	117	121	112	118	91	101	108	114	106	108	382	386	107	109	129	125
CH319	PAJ	118	118	0	0	130	132	98	102	107	109	111	121	114	120	91	95	104	114	106	108	380	382	99	107	127	131
CH320	PAJ	112	124	134	138	130	132	104	116	103	107	111	121	108	108	95	107	92	94	108	108	378	386	95	95	123	123
CH321	PAJ	116	118	144	144	130	132	102	110	103	111	121	121	112	114	93	101	94	114	106	108	380	382	103	103	123	123
CH322	PAJ	118	118	134	144	122	132	100	100	107	109	117	123	114	120	91	91	94	114	106	106	382	394	107	109	93	125
CH323	PAJ	118	118	132	146	126	126	100	108	0	0	111	111	108	114	89	99	94	94	108	108	380	382	103	103	123	123
CH324	PAJ	118	118	142	142	124	132	100	100	111	115	111	121	114	114	0	0	94	114	106	108	382	386	107	107	125	125
CH325	PAJ	118	118	130	130	130	132	102	110	109	119	111	121	112	122	93	101	94	114	106	108	380	382	107	107	123	123
CH326	PAJ	112	118	134	138	124	124	100	100	121	121	111	121	114	124	91	91	94	114	108	108	376	378	99	107	123	123
CH327	PAJ	112	118	126	144	130	132	100	110	107	107	113	119	114	114	91	101	94	118	106	108	390	394	101	101	125	125
CH328	PAJ	118	118	132	144	132	134	104	112	107	107	115	115	120	122	95	103	94	114	106	108	390	390	105	105	125	125
CH329	PAJ	112	118	130	130	124	132	100	100	103	115	111	115	112	112	99	99	94	104	106	108	380	382	95	103	127	127
CH330	PAJ	112	118	132	134	132	132	98	102	105	107	111	117	114	114	91	95	94	108	106	106	382	392	99	107	127	127
CH331	PAJ	112	118	132	132	124	130	100	106	109	119	111	121	112	122	91	97	114	114	106	108	376	380	101	107	127	127
CH332	PAJ	118	118	126	132	130	132	104	104	107	113	115	115	108	116	95	95	94	94	106	106	382	388	101	103	123	123
CH333	PAJ	112	118	132	144	124	132	110	138	107	107	115	115	118	122	101	103	94	94	106	108	390	392	109	109	125	125
CH334	PAJ	112	116	132	134	132	132	98	110	107	109	117	121	118	120	91	105	94	114	106	108	382	394	99	99	125	125
CH335	PAJ	118	122	130	130	132	130	100	110	107	119	115	119	108	112	91	101	108	114	106	108	392	392	99	99	125	125
CH336	PAJ	118	122	130	130	132	132	104	138	103	103	111	121	108	112	95	95	94	114	106	108	392	394	113	113	127	127
CH337	PAJ	118	128	134	134	124	124	100	104	105	113	111	121	114	114	91	95	94	114	106	108	382	396	101	107	123	123
CH338	PAJ	118	118	132	144	130	132	100	100	107	113	111	117	118	124	91	91	104	120	108	108	386	394	107	111	127	127
CH339	PAJ	118	118	130	140	132	132	100	100	107	113	111	121	118	122	91	91	94	118	108	108	390	390	99	107	125	125
CH340	PAJ	118	118	124	144	124	132	110	116	107	107	121	121	116	118	93	97	94	118	108	108	394	394	99	107	125	125
CH341	PAJ	118	118	132	144	128	128	100	104	107	111	111	117	112	112	89	103	90	110	108	108	378	378	99	107	125	125
CH342	PAJ	112	118	132	144	124	132	102	102	107	117	113	117	114	118	95	109	94	118	108	108	386	396	95	95	131	127
CH343	PAJ	112	118	124	144	128	128	104	104	105	107	111	121	110	110	0	0	0	0	106	108	0	0	95	95	127	127
CH344	PAJ	118	122	120	132	132	132	104	118	107	115	115	121	114	114	97	93	114	114	106	106	380	382	101	107	127	127
CH345	PAJ	116	118	132	138	124	132	106	138	107	111	111	121	114	114	97	103	114	118	106	108	380	382	107	107	125	125
CH346	PAJ	114	122	126	132	0	0	102	102	107	113	115	115	112	120	93	93	94	108	108	108	392	396	99	99	127	127
CH347	PAJ	112	118	130	138	132	132	100	142	107	113	111	111	118	120	89	107	94	94	106	106	382	382	101	105	125	125
CH348	PAJ	108	108	130	130	0	0	102	116	103	115	113	115	118	120	93	107	116	118	108	108	380	388	95	103	127	131
CH349	PAJ	112	118	126	132	0	0	98	102	107	109	117	121	114	114	91	95	94	108	106	108	390	392	107	107	123	123
CH130	CHO	112	116	132	144	124	132	98	108	105	109	117	121	108	118	91	101	118	122	108	108	382	382	103	107	127	127
CH131	CHO	92	118	132	144	120	128	104	106	105	109	113	117	108	108	0	0	94	114	106	108	382	390	95	99	0	0
CH132	CHO	118	118	130	144	9	0	96	106	105	111	117	119	112	112	97	101	108	114	108	108	382	390	101	107	125	129
CH133	CHO	112	116	130	134	132	132	96	96	111	119	117	117	108	114	93	93	118	120	108	108	390	390	107	111	127	127
CH134	CHO	118	128	132	138	130	132	100	110	105	107	111	121	108	114	93	103	94	118	106	108	380	396	107	107	127	127
CH135	CHO	116	118	140	142	130	132	102	102	107	111	119	121	114	120	99	99	104	118	108	108	390	394	99	107	123	123
CH136	CHO	118	122	126	132	124	132	96	102	113	117	111	123	118	122	97	129	94	94	112	114	376	390	107	107	127	127
CH137	CHO	116	116	132	146	128	128	98	100	103	103	111	115	114	114	93	129	114	120	106	108	388	394	101	111	123	123
CH138	CHO	122	128	132	134	124	134	100	108	105	109	113	113	108	114	93	101	94	104	106	106	382	386	99	101	123	129
CH139	CHO	118	128	132	144	118	118	100	108	107	109	111	111	108	118	95	97	94	118	108	108	382	382	103	107	127	131
CH140	CHO	112	118	132	134	118	118	106	110	105	115	111	117	114	118	99	101	94	94	106	108	388	394	99	99	127	127
CH141	CHO	118	122	126	136	124	134	100	102	107	107	111	111	112	114	93	95	114	118	106	106	388	394	103	103	123	123
CH142	CHO	118	118	132	138	124	132	98	106	117	119	111	121	112	126	93	101	94	94	106	108	382	390	99	113	125	125
CH143	CHO	118	118	128	132	112	112	96	96	93	105	115	117	114	126	93	101	94	94	104	106	382	394	99	107	127	127
CH144	CHO	112	116	126	130	118	118	100	112	109	115	107	117	108	122	97	105	94	94	106	108	382	382	99	107	127	127
CH145	CHO	118	124	130	146	0	0	100	106	107	119	109	109	108	114	91	97	114	122	106	108	386	390	101	107	123	123
CH146	CHO	112	112	136	146	118	118	96	98	109	119	111	117	114	120	93	93	118	118	106	108	382	388	97	130	123	123
CH147	CHO	118	118	130	132	118	118	98	98	107	107	107	109	108	122	93	93	114	122	106	108	382	390	107	107	123	123
CH148	CHO	112	118	134	144	132	134	100	108	107	109	113	119	114	114	93	101	94	104	106	106	386	388	107	111	127	131
CH149	CHO	112	116	132	144	130	132	100	102	107	111	113	125	114	120	93	95	94	114	108	108	382	388	99	107	125	125
CH150	CHO	118	120	126	150	120	122	100	112	109	109	115	119	108	114	93	105	94	114	108	108	376	380	99	107	127	127
CH151	CHO	112	118	130	148	122	124	100	110	115	119	117	121	116	120	93	103	94	118	104	106	382	390	103	107	125	125
CH152	CHO	118	124	130	148	130	130	104	112	105	109	121	121	114	118	97	105	94	118	106	106	382	382	101	107	131	131
CH153	CHO	116	118	118	132	130	132	100	102	109	109	121	121	114	120	103	105	94	118	106	108	382	382	103	107	0	0
CH154	CHO	116	118	130	138	130	132	100	110	107	119	117	121	114	116	93	103	94	94	104	106	390	394	99	107	123	123
CH155	CHO	112	118	126	144	130	132	94	100	107	107	115	119	112	118	85	91	94	118	106	108	390	396	103	107	127	131
CH156	CHO	116	124	120	146	130	134	110	112	109	109	121	125	108	114	103	105	94	118	106	106	382	390	101	107	127	127
CH157	CHO	112	112	116	144	132	132	106	112	107	119	111	111	122	122	103	109	94	114	106	106	382	394	101	109	123	123
CH158	CHO	112	114	118	118	128	128	96	98	0	0	111	121	118	118	91	93	114	114	106	106	380	386	117	117	127	127
CH159	CHO	112	118	138	140	120	128	100	112	107	111	117	121	108	112	97	109	94	114	106	108	382	390	107	107	127	131
CH160	CHO	116	128	126	130	124	132	104	108	107	117	113	117	120	122	97	101	94	128	104	106	390	394	107	109	127	127
CH161	CHO	0	0	138	144	0	0	96	98	103	103	111	117	114	122	93	93	94	104	104	106	390	394	99	99	0	0
CH162	CHO	116	118	120	144	0	0	96	96	107	111	111	119	108	108	93	93	94	94	106	108	376	396	103	107	127	131
CH163	CHO	118	118	132	140	126	128	96	98	103	103	125	125	112	122	91	93	108	108	108	108	382	394	103	107	123	123
CH164	CHO	108	114	130	138	130	132	98	104	105	105	0	0	104	104	95	97	90	90	108	108	380	390	99	101	127	127
CH165	CHO	112	116	142	144	128	128	96	96	107	107	113	123	108	122	93	99	94	114	106	108	388	388	99	103	123	123
CH166	CHO	116	122	126	140	128	128	90	110	107	107	113	117	114	114	113	129	94	94	104	106	390	392	95	103	131	131
CH167	CHO	116	118	138	144	118	118	96	106	107	119	115	115	114	120	87	105	94	94	104	106	376	376	131	131	123	123
CH168	CHO	118	118	132	138	0	0	96	102	107	107	111	115	108	114	99	103	94	94	104	106	378	390	99	113	127	127
CH169	CHO	118	118	132	144	0	0	96	96	97	97	111	121	114	114	93	93	114	118	106	108	376	394	101	107	123	123
CH250	CHO	112	116	130	144	128	128	98	102	105	109	119	127	108	114	91	95	94	118	104	108	382	394	99	99	127	127
CH251	CHO	112	118	138	144	124	132	98	100	107	109	113	119	112	116	85	91	94	118	106	106	382	390	107	107	127	131
CH252	CHO	112	118	138	144	0	0	92	110	107	111	111	115	108	108	85	101	94	118	108	108	380	390	101	107	127	127
CH253	CHO	118	118	130	144	124	132	106	106	107	111	111	111	112	124	89	97	118	120	106	106	376	382	99	101	127	127
CH254	CHO	118	118	126	144	124	132	92	98	107	115	111	119	116	116	83	89	118	120	104	106	382	382	107	107	131	127
CH255	CHO	112	118	126	134	132	132	104	138	111	119	113	119	120	120	93	103	94	118	106	108	386	394	99	103	127	127
CH256	CHO	118	128	118	144	124	132	114	114	107	109	111	111	114	120	0	0	94	114	104	106	382	394	103	107	121	127
CH257	CHO	112	112	130	146	0	0	100	100	107	119	113	113	108	114	91	103	118	118	0	0	386	390	101	107	127	127
CH258	CHO	118	122	132	146	0	0	106	110	107	107	111	119	114	118	97	101	114	118	108	108	390	390	101	107	127	127
CH259	CHO	112	118	130	132	124	124	108	114	109	109	111	111	108	114	97	105	94	94	108	108	382	394	101	101	127	127
CH260	CHO	118	118	132	148	128	128	100	112	109	119	117	121	120	122	91	103	94	94	108	108	382	392	101	103	127	127
CH261	CHO	118	130	132	132	128	128	102	102	109	115	107	117	114	118	93	107	94	118	0	0	376	394	99	99	121	121
CH262	CHO	118	118	132	138	128	128	104	110	105	105	117	121	112	114	95	101	94	94	106	106	382	394	97	109	121	121
CH263	CHO	118	122	130	130	0	0	100	104	113	117	111	117	112	114	0	0	94	94	106	106	382	390	103	107	127	127
CH264	CHO	112	112	130	134	0	0	100	100	111	119	117	117	108	114	89	89	118	120	108	108	390	390	107	111	127	127
CH265	CHO	116	116	134	138	128	128	104	112	107	113	111	115	112	122	95	103	112	114	108	108	382	390	95	103	127	127
CH266	CHO	112	118	126	144	0	0	100	106	117	119	121	121	114	122	89	95	94	118	106	106	376	382	117	117	123	127
CH267	CHO	118	118	130	146	128	128	100	112	109	119	117	117	108	114	91	91	116	118	108	108	390	390	97	107	127	131
CH268	CHO	118	122	120	130	128	128	100	104	107	107	109	121	108	118	91	95	118	122	108	108	382	386	97	97	121	127
CH269	CHO	116	116	132	132	130	130	100	118	105	119	111	117	114	114	91	109	94	104	106	108	382	390	99	111	121	121
CH270	CHO	0	0	138	148	0	0	100	100	109	109	111	121	108	114	91	93	114	118	108	108	382	386	101	107	127	121
CH271	CHO	112	116	124	130	124	132	102	114	105	109	117	123	118	122	95	107	94	94	106	108	380	394	107	107	127	127
CH272	CHO	124	124	132	136	0	0	100	104	109	113	111	121	118	118	91	95	94	122	106	108	376	382	107	107	125	125
CH273	CHO	122	118	132	132	132	134	108	138	109	111	111	111	108	114	99	101	104	116	106	106	386	386	99	107	125	125
CH274	CHO	118	130	134	138	132	132	102	142	107	115	107	117	118	122	97	97	116	118	106	106	372	378	103	107	127	127
CH275	CHO	118	118	130	144	132	132	100	104	113	117	111	111	118	122	91	95	94	114	108	108	382	382	99	107	127	127
CH276	CHO	118	124	126	144	130	132	100	106	107	119	121	121	114	122	91	97	94	114	106	108	376	388	107	111	127	127
CH277	CHO	116	116	138	144	122	132	94	112	0	0	111	117	114	118	85	103	114	116	104	106	380	390	99	99	123	123
CH278	CHO	116	116	130	130	132	132	104	110	111	113	111	111	114	118	95	101	114	118	106	108	382	396	103	107	127	127
CH279	CHO	118	128	132	138	132	136	94	110	109	109	109	121	114	118	85	101	94	118	106	108	390	394	107	107	125	125
CH280	CHO	112	116	132	146	0	0	108	112	113	113	115	121	112	122	101	105	118	122	106	108	382	382	127	127	127	127
CH281	CHO	116	118	120	134	0	0	100	112	109	111	117	117	108	108	89	101	94	120	106	108	382	390	101	109	127	127
CH282	CHO	112	122	132	138	124	132	106	114	111	113	115	117	118	122	97	105	94	94	106	106	380	382	107	107	131	131
CH283	CHO	116	118	132	136	128	128	100	110	105	113	111	113	108	108	83	99	118	122	106	106	378	378	99	107	127	127
CH284	CHO	112	118	132	138	132	132	100	138	109	119	115	121	114	118	0	0	94	120	108	108	382	386	99	99	127	127
CH285	CHO	116	128	130	136	130	132	100	104	109	109	117	121	108	116	91	95	114	114	106	108	380	382	101	103	125	125
CH286	CHO	112	112	130	132	124	124	104	114	113	113	117	123	114	118	95	105	94	94	106	108	376	380	107	111	125	125
CH287	CHO	118	118	130	138	128	128	104	108	105	107	113	121	108	112	93	93	94	108	108	108	382	390	97	103	123	123
CH288	CHO	112	118	138	144	0	0	104	116	107	107	111	121	112	112	95	107	94	114	106	108	382	390	107	107	127	127
CH90	CHA	118	118	130	130	124	132	96	100	107	119	111	117	120	120	93	97	108	114	106	108	380	394	99	107	127	131
CH91	CHA	118	118	126	134	124	124	98	106	109	111	115	117	108	118	95	103	94	114	106	108	382	390	99	101	127	127
CH92	CHA	118	122	130	132	132	132	96	114	117	119	115	121	108	122	93	109	114	114	106	108	390	394	101	107	127	131
CH93	CHA	112	118	132	144	132	132	94	96	105	109	111	117	108	116	93	107	94	114	106	108	380	390	99	107	125	125
CH94	CHA	112	116	146	148	120	132	106	108	109	113	111	117	108	114	99	103	94	94	106	108	386	394	99	101	127	131
CH95	CHA	112	122	132	144	122	132	98	106	107	119	111	117	108	116	95	105	114	114	106	108	386	394	103	107	127	131
CH96	CHA	116	116	132	144	120	128	96	96	107	107	111	111	108	116	91	91	0	0	106	108	382	386	103	107	127	131
CH97	CHA	112	128	122	144	124	132	96	96	107	115	117	117	120	124	91	91	94	118	106	108	386	394	107	107	131	131
CH98	CHA	112	118	144	146	130	130	96	114	109	109	117	117	108	112	93	111	94	104	106	108	386	396	107	107	125	125
CH99	CHA	118	128	132	144	116	128	100	104	109	115	111	121	114	122	97	101	94	114	106	108	382	390	107	107	125	125
CH100	CHA	116	122	120	126	120	132	96	106	109	111	111	117	112	118	93	103	104	118	108	108	394	394	99	107	125	125
CH101	CHA	112	128	132	138	122	132	96	102	111	119	117	121	112	114	93	99	116	118	106	108	382	396	101	107	125	125
CH102	CHA	116	116	118	132	124	132	96	96	107	107	117	123	118	122	93	93	94	114	108	108	382	394	99	99	125	125
CH103	CHA	112	118	120	120	132	132	98	100	107	109	115	117	108	114	95	95	94	114	106	108	382	390	99	107	127	131
CH104	CHA	118	128	120	144	124	130	96	106	107	113	111	117	114	122	93	103	94	118	106	108	394	396	99	107	123	123
CH105	CHA	118	118	120	130	126	130	102	110	107	107	111	115	108	114	97	103	94	118	106	108	390	390	101	101	125	125
CH106	CHA	112	122	132	132	120	132	96	96	109	115	117	123	116	118	89	93	94	94	108	108	376	378	97	103	127	127
CH107	CHA	116	116	126	132	120	124	96	96	109	113	117	121	112	112	93	93	94	114	108	108	386	390	99	111	125	125
CH108	CHA	118	128	130	132	120	132	96	96	107	109	121	121	112	114	93	93	108	118	106	108	394	396	107	107	127	127
CH109	CHA	112	118	132	144	120	132	98	110	107	109	117	123	114	114	113	129	94	94	106	108	380	390	101	107	125	129
CH110	CHA	118	118	126	148	124	124	106	106	109	121	115	117	108	120	99	103	94	114	106	108	382	390	101	107	127	131
CH111	CHA	122	128	132	144	120	132	100	100	109	111	113	115	112	114	93	97	94	94	106	106	382	396	107	107	127	127
CH112	CHA	118	118	130	144	124	132	96	100	113	115	115	117	108	116	93	97	94	114	106	106	376	382	107	107	125	129
CH113	CHA	118	122	138	146	128	132	96	108	107	121	113	125	112	116	93	103	94	114	106	108	390	396	101	101	125	129
CH114	CHA	116	116	130	132	124	132	96	104	107	111	117	121	108	108	93	101	116	118	106	108	380	394	99	111	125	125
CH115	CHA	112	118	130	144	128	132	96	96	113	115	111	123	108	114	91	91	94	114	106	106	390	390	103	103	127	131
CH116	CHA	112	126	138	144	122	132	102	110	105	107	121	125	114	118	97	127	94	94	108	108	376	376	107	107	125	125
CH117	CHA	118	124	134	138	124	132	100	104	107	107	117	121	114	120	97	101	94	118	106	106	386	392	107	107	127	127
CH118	CHA	118	118	120	132	122	132	96	106	107	109	125	127	108	114	93	103	94	114	106	108	382	396	99	99	125	125
CH119	CHA	118	118	134	146	120	132	96	100	107	107	119	121	120	126	93	97	94	94	106	108	380	382	101	101	125	129
CH120	CHA	116	124	120	144	124	132	96	98	107	109	117	117	114	118	93	113	94	114	108	108	382	390	103	99	125	129
CH121	CHA	112	118	130	138	120	132	102	104	107	107	113	125	122	122	97	99	108	118	106	108	390	396	107	111	131	131
CH122	CHA	112	116	136	146	124	132	100	104	105	107	121	121	114	122	93	97	114	118	106	108	382	394	99	103	125	125
CH123	CHA	118	118	130	132	120	132	104	106	109	119	111	117	116	120	99	101	114	114	106	106	382	382	99	107	125	125
CH124	CHA	118	118	130	144	124	124	96	106	107	109	111	117	108	114	93	103	94	114	108	108	394	394	99	107	125	129
CH125	CHA	118	128	130	146	0	0	96	96	0	0	111	117	108	112	93	93	104	118	106	108	382	390	107	111	125	129
CH126	CHA	116	116	138	144	130	132	96	106	107	109	119	123	108	114	93	103	94	94	108	108	380	390	101	107	125	129
CH127	CHA	112	118	132	146	112	118	96	100	115	119	125	125	108	108	93	97	114	118	106	108	382	396	99	107	125	125
CH128	CHA	116	116	138	146	118	118	96	108	115	119	115	117	108	114	93	105	94	122	106	106	380	394	99	107	123	129
CH129	CHA	118	128	138	140	118	118	96	98	109	119	115	117	108	114	93	93	94	118	106	106	382	390	107	107	131	131
CH289	CHA	112	118	130	130	124	132	104	116	107	121	117	121	120	122	95	107	94	112	108	108	382	382	99	107	123	123
CH290	CHA	112	118	134	144	128	128	104	110	107	117	119	125	108	118	93	99	94	122	108	108	372	388	107	107	127	131
CH291	CHA	118	118	132	146	0	0	94	102	109	121	117	121	108	112	85	93	94	118	106	108	386	396	107	107	125	125
CH292	CHA	112	118	100	110	122	130	100	110	113	119	111	116	114	118	95	95	114	132	106	108	382	390	103	107	125	125
CH293	CHA	118	124	132	132	128	128	110	110	103	103	117	117	120	122	99	99	118	122	106	108	380	380	103	107	121	121
CH294	CHA	112	116	144	144	130	130	104	104	107	109	117	117	122	122	0	0	94	94	106	106	382	394	99	99	129	125
CH295	CHA	112	118	132	136	122	130	106	110	113	119	115	117	114	118	95	99	94	108	108	108	382	390	103	107	127	127
CH296	CHA	112	118	132	148	0	0	104	104	117	119	109	125	108	112	95	101	94	114	108	108	378	378	101	107	123	129
CH297	CHA	116	118	132	136	124	124	100	100	105	107	109	117	108	118	91	91	94	118	106	106	382	390	97	101	127	127
CH298	CHA	116	118	144	146	130	130	104	104	109	113	113	115	114	120	95	95	94	114	106	108	382	386	103	107	125	125
CH299	CHA	112	122	130	144	0	0	100	132	105	105	111	113	114	122	91	101	94	118	104	106	382	382	107	107	123	123
CH300	CHA	118	118	132	146	130	136	94	102	105	117	117	121	108	114	85	93	94	118	108	108	382	392	103	103	127	127
CH301	CHA	112	128	132	138	130	132	110	110	0	0	111	115	108	114	0	0	114	122	106	106	380	382	97	99	125	125
CH302	CHA	118	118	130	146	132	132	102	108	113	119	121	121	104	114	0	0	114	118	108	108	386	388	97	103	131	127
CH303	CHA	118	118	132	144	128	128	94	104	109	109	111	117	114	114	83	93	94	94	108	108	382	382	107	107	127	127
CH642	GRA	108	114	126	128	124	128	100	102	105	111	111	113	106	110	89	89	90	90	106	108	376	392	99	103	123	123
CH643	GRA	112	112	126	140	126	140	100	114	107	111	121	121	106	110	89	99	90	90	108	108	376	382	103	103	123	129
CH644	GRA	114	114	126	142	120	120	100	104	103	117	115	121	112	116	89	93	90	90	106	108	378	382	103	103	123	123
CH645	GRA	108	114	128	140	120	128	104	106	103	109	111	123	116	118	93	93	104	118	108	108	386	392	103	103	123	129
CH646	GRA	114	120	126	140	128	128	100	104	103	107	117	121	106	110	89	93	90	90	108	108	0	0	95	103	123	123
CH647	GRA	108	114	126	128	128	128	106	110	109	117	111	117	106	116	95	95	112	112	106	108	374	376	0	0	123	123
CH648	GRA	114	118	130	134	120	128	100	100	103	105	115	121	104	112	89	89	110	114	106	108	378	378	99	107	123	129
CH649	GRA	108	114	126	134	128	128	100	102	103	115	111	119	106	110	89	89	114	114	106	108	378	386	103	103	123	129
CH650	GRA	114	118	128	128	128	128	106	106	103	103	117	123	106	106	95	95	102	114	106	108	376	378	99	103	123	123
CH652	GRA	114	114	132	138	132	138	100	100	105	115	111	113	0	0	83	91	92	92	0	0	386	390	95	103	123	129
CH653	GRA	114	114	128	140	128	128	100	100	103	105	111	115	104	120	89	89	114	114	108	108	376	378	103	103	123	129
CH654	GRA	0	0	126	134	128	128	106	108	103	105	111	117	0	0	95	95	102	110	0	0	376	386	95	103	123	123
CH655	GRA	112	114	134	140	128	118	100	100	103	111	115	121	0	0	89	89	100	114	106	108	384	386	103	109	123	123
CH656	GRA	108	114	124	132	0	0	100	110	105	105	111	121	104	116	89	89	90	90	108	108	372	382	103	103	123	123
CH350	AZU	112	114	128	134	128	128	100	110	103	117	111	117	110	116	91	99	110	110	106	108	378	386	99	103	123	129
CH351	AZU	108	114	130	132	0	0	104	118	103	107	111	119	112	114	93	103	104	110	0	0	376	378	97	107	123	123
CH353	AZU	108	118	126	142	126	128	100	100	101	105	115	123	112	118	89	89	90	90	0	0	378	382	103	103	123	123
CH354	AZU	114	114	134	146	0	0	100	110	103	103	117	121	106	106	93	93	90	110	106	108	372	386	93	95	123	123
CH355	AZU	114	118	128	142	126	128	102	104	103	107	121	121	116	116	91	91	110	114	106	106	378	392	97	103	123	123
CH356	AZU	108	108	124	142	128	128	110	110	105	105	117	121	110	118	101	101	90	90	106	108	0	0	95	109	123	123
CH357	AZU	114	120	128	142	126	128	104	106	105	111	113	115	106	110	93	93	90	90	106	108	378	386	95	103	123	123
CH358	AZU	114	114	128	142	128	128	102	104	103	107	111	121	112	120	91	91	90	90	108	108	386	390	95	103	123	123
CH359	AZU	108	114	128	142	128	128	0	0	105	115	111	117	106	112	89	89	0	0	0	0	378	390	97	103	123	123
CH360	AZU	114	118	142	142	120	128	104	104	0	0	117	117	112	120	83	93	110	110	0	0	376	386	95	103	123	123
CH361	AZU	108	114	128	142	126	140	0	0	103	103	111	117	106	112	89	89	90	110	108	108	378	390	97	103	0	0
CH362	AZU	108	114	128	132	120	128	0	0	103	107	111	111	106	112	89	89	110	110	0	0	386	392	97	103	0	0
CH363	AZU	112	122	128	144	120	128	100	106	105	117	111	111	106	110	89	89	90	90	106	108	372	378	97	103	123	123
CH364	AZU	108	114	126	126	128	132	100	106	103	107	111	111	112	118	89	95	90	90	106	106	372	382	99	99	0	0
CH365	AZU	114	114	124	142	120	130	100	100	107	115	117	121	106	118	91	91	118	118	106	106	378	390	99	99	123	123
CH366	AZU	114	118	128	142	126	128	100	114	105	107	117	123	110	116	89	89	110	114	106	108	372	392	97	103	123	123
CH367	AZU	112	114	128	128	126	128	100	102	101	103	111	117	106	118	89	93	110	112	106	106	372	386	97	103	123	123
CH368	AZU	108	114	130	130	128	128	104	106	107	115	115	117	112	118	93	99	0	0	106	108	378	390	95	103	123	123
CH369	AZU	112	114	128	142	128	128	100	110	103	103	117	123	106	112	89	89	90	90	106	108	378	378	99	107	123	123
CH370	AZU	114	120	130	130	126	128	100	100	103	109	121	123	106	106	89	89	0	0	0	0	376	378	101	103	0	0
CH372	AZU	108	116	130	142	120	128	100	104	103	105	111	121	112	112	89	93	114	114	0	0	380	382	97	97	123	123
CH373	AZU	114	114	128	142	128	128	100	104	103	107	113	115	106	120	89	93	114	118	108	108	382	384	97	99	123	123
CH374	AZU	114	124	138	142	126	128	110	110	103	117	117	121	106	114	99	99	90	110	108	108	376	378	103	103	123	129
CH375	AZU	114	124	126	142	128	130	100	104	103	105	117	121	110	110	87	91	104	112	0	0	372	392	103	105	0	0
CH376	AZU	108	112	126	142	0	0	100	110	103	111	121	121	110	120	89	99	88	110	106	106	378	378	97	103	123	129
CH377	AZU	114	114	126	146	0	0	100	100	107	115	117	117	106	116	93	93	104	104	108	108	378	392	101	103	123	123
CH378	AZU	112	118	126	128	120	120	104	106	105	113	111	117	112	112	89	89	90	110	106	108	372	378	97	103	123	123
CH379	AZU	114	114	128	130	120	128	100	100	103	111	115	121	112	112	89	89	90	110	106	108	378	392	97	103	0	0
CH607	AZU	114	114	128	130	0	0	100	108	107	109	111	121	106	112	91	113	102	102	0	0	378	386	97	103	123	123
CH611	AZU	118	120	128	134	0	0	100	100	103	105	111	117	112	112	89	89	90	100	106	108	378	390	95	97	123	129
CH612	AZU	0	0	130	148	126	146	0	0	0	0	115	121	110	110	89	93	0	0	0	0	376	378	95	103	0	0
CH613	AZU	114	124	126	128	124	126	100	106	107	109	111	119	110	118	89	95	118	124	106	108	378	382	99	103	123	123
CH615	AZU	114	114	126	128	124	126	104	104	0	0	111	111	110	114	93	93	110	114	106	106	382	386	95	97	123	129
CH616	AZU	108	124	142	144	138	142	100	100	103	105	111	117	110	110	89	89	90	110	108	108	382	390	99	107	123	123
CH617	AZU	112	114	142	142	128	130	114	114	103	105	121	121	106	114	83	101	110	110	108	108	372	386	99	105	123	129
CH619	AZU	114	114	128	134	0	0	100	100	105	109	115	117	112	116	89	89	110	112	108	108	378	392	95	99	123	123
CH620	AZU	112	114	130	134	122	130	102	110	105	105	117	121	106	106	91	99	110	110	108	108	376	378	99	103	123	123
CH621	AZU	114	114	128	128	128	128	100	106	103	105	111	117	106	106	89	95	102	112	106	108	372	378	95	103	123	123
CH622	AZU	114	114	134	134	128	128	100	118	101	107	111	117	112	112	87	103	90	100	106	108	378	378	103	103	123	123
CH623	AZU	114	114	134	140	120	130	110	110	101	105	111	123	112	112	89	89	90	90	108	108	378	390	97	103	123	123
CH624	AZU	112	114	126	128	120	130	110	110	103	115	111	111	106	118	97	97	0	0	108	108	378	392	95	103	123	123
CH625	AZU	108	112	128	142	120	130	100	100	105	115	111	121	110	112	87	87	114	114	106	108	378	378	97	103	0	0
CH626	AZU	108	112	126	142	120	130	100	102	109	115	111	121	106	112	89	89	102	102	106	108	378	378	103	103	123	123
CH627	AZU	108	114	128	138	128	128	114	110	103	115	0	0	116	118	99	99	112	114	106	108	376	378	99	99	123	129
CH629	AZU	114	114	122	134	0	0	100	102	105	107	117	123	106	112	89	89	110	110	106	108	376	382	97	97	123	123
CH631	AZU	112	116	130	134	0	0	100	110	105	105	113	123	112	112	89	89	110	110	108	108	378	390	103	103	123	129
CH632	AZU	114	124	126	142	0	0	100	104	103	105	117	121	110	110	89	93	104	110	106	108	372	392	103	105	123	123
CH633	AZU	0	0	132	132	0	0	100	110	101	103	111	115	106	110	89	99	110	112	106	108	382	386	97	103	123	123
CH634	AZU	108	108	142	134	132	140	106	110	105	107	113	115	106	116	89	99	102	114	106	108	378	386	103	107	123	123
CH635	AZU	108	114	128	134	128	128	100	100	103	107	117	117	112	120	89	95	110	110	106	108	378	386	97	103	123	123
CH636	AZU	108	114	126	128	128	128	100	110	103	107	107	111	106	118	89	99	92	92	108	108	0	0	103	109	123	123
CH637	AZU	108	114	134	142	134	140	100	104	105	109	111	115	112	114	89	93	92	92	106	106	0	0	95	103	123	123
CH638	AZU	108	112	130	136	120	120	102	104	105	109	115	115	112	116	91	91	92	92	106	108	376	378	97	103	123	123
CH639	AZU	110	118	142	146	128	128	100	100	105	109	115	117	120	120	89	89	110	110	106	106	378	386	103	103	123	129
CH640	AZU	108	114	0	0	128	130	100	104	105	115	109	121	118	120	89	93	104	114	106	108	376	392	97	99	123	123
CH641	AZU	108	112	126	126	124	130	104	110	103	103	117	119	112	120	93	99	90	90	106	108	382	390	97	103	123	123
CH671	AZU	116	116	128	140	118	130	104	106	103	105	121	121	106	120	93	95	114	114	106	108	386	390	95	99	123	123
Pe01	PSJ	118	122	138	138	0	0	98	104	107	117	115	119	112	116	0	0	94	94	108	108	380	380	103	103	127	127
Pe02	PSJ	118	118	130	134	124	132	98	100	107	121	119	121	114	122	91	93	94	94	108	108	380	382	0	0	127	133
Pe03	PSJ	112	118	138	142	132	132	110	112	107	115	0	0	108	122	101	103	114	124	108	108	380	394	103	107	127	127
Pe04	PSJ	116	118	130	138	128	128	98	102	107	109	113	117	108	118	91	95	94	114	104	106	380	394	99	103	127	133
Pe05	PSJ	118	118	132	144	132	132	94	102	107	107	111	115	114	122	91	95	94	94	108	108	380	382	99	103	127	133
Pe06	PSJ	112	118	134	146	118	128	92	106	113	121	117	117	108	116	93	103	118	128	106	108	384	394	101	109	127	127
Pe07	PSJ	118	128	130	130	122	132	106	110	109	119	117	123	122	122	101	103	94	94	108	108	386	392	99	105	127	127
Pe08	PSJ	112	114	132	138	132	132	92	106	113	113	113	119	112	114	85	101	94	94	106	106	380	388	99	107	123	129
Pe09	PSJ	118	118	128	140	130	132	100	108	107	109	111	121	108	118	0	0	94	94	108	108	386	394	99	105	127	133
Pe10	PSJ	118	128	130	138	130	132	98	100	113	117	113	113	108	112	91	93	94	94	106	108	382	390	99	105	127	127
Pe11	PSJ	112	118	132	134	130	132	94	110	109	119	119	125	108	112	0	0	94	114	104	106	388	390	99	99	123	123
Pe12	PSJ	118	128	130	130	124	132	98	108	107	111	111	115	108	118	0	0	94	108	108	108	380	382	99	99	127	133
Pe13	PSJ	118	118	138	144	132	132	104	114	105	111	0	0	114	114	97	107	94	94	106	108	382	382	95	99	123	123
Pe14	PSJ	118	118	130	142	124	132	106	108	107	113	113	117	108	120	99	101	94	94	108	108	388	390	99	107	127	127
Pe15	PSJ	112	122	132	138	130	132	98	98	107	111	117	121	114	120	91	91	94	116	108	108	380	392	99	103	127	127
Pe16	PSJ	118	128	126	126	130	132	98	104	97	107	0	0	108	112	101	101	94	114	108	108	382	390	99	101	127	127
Pe17	PSJ	116	118	130	134	124	132	102	108	107	109	111	113	112	122	0	0	94	118	104	104	380	394	99	101	127	133
Pe18	PSJ	118	122	132	134	124	132	98	98	105	117	115	119	108	118	91	91	94	94	106	108	380	382	133	133	127	127
Pe19	PSJ	112	118	130	134	132	132	0	0	111	111	117	121	108	114	89	99	94	94	106	106	376	378	101	107	127	133
Pe20	PSJ	112	118	144	148	132	132	100	100	119	121	125	125	120	122	99	99	114	114	106	106	386	394	99	107	127	127
Pe21	PSJ	112	118	132	132	132	134	98	98	107	109	125	125	108	114	91	91	96	108	108	108	380	382	99	107	127	127
Pe22	PSJ	112	116	120	136	124	132	98	98	107	119	113	125	108	112	91	91	114	118	106	106	382	386	103	107	127	127
Pe23	PSJ	112	118	112	124	130	132	108	112	107	107	113	113	108	114	101	105	94	124	108	108	386	392	99	99	127	127
Pe24	PSJ	116	116	142	144	130	132	100	104	105	107	117	125	108	114	93	97	94	94	108	108	386	386	103	107	127	127
Pe25	PSJ	112	118	138	144	124	132	98	98	111	117	115	119	120	122	91	91	114	118	104	106	386	396	99	107	127	127
Pe26	PSJ	112	124	126	132	132	132	98	98	107	107	121	121	114	114	91	91	114	118	106	106	380	382	97	101	127	127
Pe27	PSJ	126	126	124	146	124	124	98	100	111	119	119	125	108	108	91	91	114	114	106	108	388	394	103	103	127	127
Pe28	PSJ	112	118	126	132	124	124	110	110	107	119	115	119	108	108	91	101	94	114	108	108	382	394	97	103	127	127
Pe29	PSJ	112	118	126	132	130	130	98	104	107	107	121	121	114	116	91	97	118	128	106	106	382	390	97	111	127	133
Pe30	PSJ	118	118	134	140	124	124	108	110	111	111	115	121	108	108	93	99	114	118	106	108	378	382	103	107	127	133
Pe31	PSJ	116	118	134	138	124	124	92	106	105	107	121	121	114	114	0	0	94	114	106	108	382	388	103	103	127	127
Pe32	PSJ	118	118	126	130	124	132	100	102	105	107	119	121	114	114	91	91	94	118	106	106	380	386	107	107	127	127
Pe33	PSJ	118	118	126	138	132	132	98	102	107	107	115	123	112	114	89	93	94	118	104	106	376	376	101	107	125	125
Pe34	PSJ	116	118	126	138	132	132	102	104	107	111	115	121	116	120	0	0	114	114	106	108	376	378	99	103	127	127
Pe35	PSJ	112	114	138	146	132	132	102	108	107	111	119	123	0	0	93	99	94	132	106	108	378	392	107	107	127	127
Pe36	PSJ	118	118	126	144	122	134	98	108	107	109	117	119	118	120	93	103	94	108	108	108	378	390	99	101	127	127
Pe37	PSJ	114	116	126	126	122	134	98	98	105	107	117	117	120	122	89	89	94	118	106	108	378	378	107	119	133	133
Pe38	PSJ	106	118	130	144	122	134	98	104	107	117	115	121	108	112	91	97	94	118	108	108	378	378	107	107	125	125
Pe39	PSJ	122	118	130	144	130	132	92	98	105	107	111	127	108	108	89	91	114	116	108	108	378	390	99	107	127	127
Pe40	PSJ	116	122	138	144	124	132	92	98	107	111	125	127	114	120	89	91	114	124	106	108	378	384	99	107	127	127
Pe41	PSJ	114	114	144	146	132	134	98	106	111	119	119	121	126	126	91	99	118	118	108	108	382	394	107	107	127	127
Pe42	PSJ	118	118	134	134	124	132	98	118	111	119	121	127	112	122	91	113	114	114	106	106	376	376	107	111	127	127
Pe43	PSJ	118	132	134	138	132	132	102	106	107	107	117	119	106	120	95	101	114	118	106	108	376	380	99	101	127	127
Pe44	PSJ	112	116	122	126	130	132	100	100	107	115	115	121	112	120	91	95	114	118	106	106	380	380	101	107	127	127
Pe45	PSJ	118	118	128	128	124	132	98	110	109	113	121	125	108	122	91	105	94	94	106	108	380	388	99	99	127	131
Pe46	PSJ	116	118	126	134	130	132	92	100	109	111	121	125	112	122	85	95	104	114	106	108	382	394	99	99	125	125
Pe47	PSJ	112	118	124	134	124	132	98	102	103	111	121	127	106	120	91	95	94	112	106	108	376	382	103	107	127	127
Pe48	PSJ	112	118	126	132	132	132	100	110	107	111	113	125	106	106	107	115	114	114	108	108	382	394	103	107	127	127
Pe49	PSJ	112	116	130	138	132	132	92	108	109	111	113	121	108	108	85	101	94	94	108	108	392	396	133	137	127	127
Pe50	PSJ	118	118	134	146	132	132	98	100	109	115	113	125	124	124	91	93	94	114	106	108	382	382	107	107	127	127
Pe51	PSJ	112	118	126	126	128	128	102	110	107	107	113	125	108	118	91	109	94	118	108	108	382	388	99	99	127	127
Pe52	PSJ	118	118	144	144	128	128	98	98	107	109	117	119	114	118	91	91	94	114	106	108	382	394	107	107	127	127
Pe53	PSJ	128	132	130	132	0	0	100	104	105	107	115	121	114	118	95	101	94	94	108	108	388	394	99	107	125	125
Pe54	PSJ	122	122	130	138	130	132	98	100	97	107	121	121	108	118	91	95	114	114	106	108	382	382	95	103	125	125
Pe55	PSJ	118	118	128	128	130	132	92	98	107	109	113	125	122	122	95	109	118	118	108	108	380	394	103	107	125	125
Pe56	PSJ	124	126	138	144	124	124	108	110	107	109	113	113	108	122	103	105	94	114	106	106	380	382	99	107	127	133
Pe57	PSJ	118	118	128	128	130	132	92	106	107	107	115	121	118	122	85	99	114	114	106	108	378	390	103	103	127	127
Pe58	PSJ	118	124	128	132	130	132	98	98	107	113	113	117	112	114	91	91	114	118	108	108	378	382	99	103	125	125
Pe59	PSJ	118	118	132	138	130	132	98	104	111	113	119	121	112	112	85	91	94	118	106	106	376	382	99	107	127	133
Pe60	PSJ	112	118	130	138	124	132	102	114	111	119	115	121	116	118	97	109	114	128	106	108	0	0	99	107	127	127
Pe61	PSJ	118	128	132	132	130	132	92	110	107	111	115	127	114	122	91	95	114	118	108	108	382	390	103	107	125	125
Pe62	PSJ	112	118	132	142	130	132	100	100	107	115	113	127	114	122	95	95	94	118	106	108	376	390	103	107	127	127
Pe63	PSJ	112	122	130	132	130	132	0	0	107	117	115	119	108	122	85	101	94	118	106	106	382	396	101	103	123	123
Pe64	PSJ	112	122	132	144	130	132	92	100	109	117	117	127	108	114	91	93	94	94	106	108	382	394	103	107	127	131
Pe65	PSJ	112	116	130	144	130	132	102	102	105	109	113	127	114	122	85	99	94	114	106	106	394	396	97	103	125	125
Pe66	PSJ	112	118	124	146	124	132	106	124	105	115	115	115	114	114	99	117	94	118	108	108	380	382	95	103	125	129
Pe67	PSJ	112	118	142	144	130	132	100	106	101	109	113	123	106	106	95	95	114	128	108	108	376	378	101	107	125	125
Pe68	PSJ	114	122	142	144	124	132	100	110	105	115	123	123	114	120	85	95	114	114	108	108	380	392	103	103	125	125
Pe69	PSJ	112	128	134	144	124	132	100	104	105	107	113	121	112	120	95	103	114	118	106	108	380	380	107	111	125	125
Pe70	PSJ	118	118	132	136	0	0	100	108	105	119	113	121	108	122	93	101	114	114	108	108	382	386	99	107	127	131
Pe71	PSJ	118	132	134	138	124	132	102	106	107	107	115	117	108	120	95	99	114	118	106	108	374	380	99	101	125	125
Pe72	PSJ	112	118	120	132	122	132	100	112	107	109	113	121	114	122	94	105	94	94	106	106	380	392	101	103	125	125
Pe73	PSJ	112	118	126	132	130	132	114	122	107	111	115	127	108	114	107	115	114	114	108	108	382	396	103	107	125	125
Pe74	PSJ	112	114	130	132	130	132	102	102	107	115	121	125	114	122	99	103	94	114	106	106	382	388	89	103	125	125
Pe75	PSJ	112	118	124	136	130	132	100	100	105	119	113	115	118	122	91	91	116	94	108	108	394	394	107	107	125	125
Pe76	PSJ	112	118	134	138	124	132	104	114	107	107	115	119	114	118	97	107	94	94	106	106	382	382	101	107	127	131
Pe77	PSJ	116	118	134	138	122	124	106	112	105	107	121	127	114	114	99	107	94	114	106	108	382	390	103	103	125	125
Pe78	PSJ	112	128	120	120	0	0	98	102	111	111	113	115	118	118	91	95	94	94	106	106	382	382	99	107	125	125
Pe79	PSJ	118	122	130	138	122	132	98	98	105	107	123	125	112	116	91	91	104	114	106	108	374	394	103	107	125	125
Pe80	PSJ	118	118	134	144	122	132	98	108	107	111	117	117	108	112	91	103	108	124	106	108	380	386	103	107	125	125
Pe81	PSJ	112	118	132	132	124	132	112	116	113	115	113	113	118	122	107	111	94	118	108	108	382	396	103	107	127	131
Pe82	PSJ	112	116	138	140	130	132	98	100	107	107	113	121	108	122	91	93	114	118	106	108	378	382	107	107	125	125
Pe83	PSJ	108	116	122	128	130	132	98	102	111	113	113	113	108	120	101	105	94	114	108	108	380	394	103	103	127	131
Pe84	PSJ	118	118	126	126	124	132	104	106	107	119	115	121	114	122	95	99	94	128	108	108	380	382	101	107	125	125
Pe85	PSJ	116	122	130	130	130	132	104	110	107	109	115	119	112	116	97	103	94	94	106	108	390	392	101	107	127	131
Pe86	PSJ	118	118	126	126	124	132	92	98	111	119	115	127	112	118	85	91	94	94	106	108	382	394	101	107	125	125
Pe87	PSJ	118	118	126	126	124	132	92	102	119	119	127	127	108	112	85	95	94	94	106	108	382	388	107	107	123	123
Pe88	PSJ	112	118	126	126	124	132	92	98	107	119	125	127	120	122	85	91	94	94	106	108	388	394	101	107	125	125
Pe89	PSJ	112	118	126	140	124	132	98	102	107	119	125	127	106	116	91	95	94	116	108	108	388	388	101	107	113	113
Pe90	PSJ	112	118	128	128	0	0	98	98	107	109	113	113	114	122	91	91	114	128	106	108	388	390	107	133	127	127
Pe91	PSJ	112	118	126	126	0	0	100	100	109	111	113	127	106	112	91	107	118	128	106	108	382	390	97	97	131	131
Pe92	PSJ	116	116	118	124	0	0	98	104	103	105	121	127	106	112	91	97	114	118	106	108	386	394	99	111	127	131
Pe93	PSJ	118	122	136	140	0	0	100	104	111	117	125	129	108	112	101	109	116	118	108	108	382	386	107	111	125	125
Pe94	PSJ	112	118	126	130	126	128	100	106	107	119	129	129	108	114	95	101	114	118	106	108	378	392	107	107	127	131
Pe95	PSJ	118	118	126	134	120	128	98	102	117	119	117	117	114	122	91	95	94	114	106	106	382	382	107	107	127	127
Pe96	PSJ	118	118	126	126	124	132	104	104	107	119	117	121	112	112	85	95	94	114	106	106	380	382	133	133	127	127
Pe97	PSJ	118	124	128	128	132	132	98	100	103	103	115	119	108	112	91	95	114	114	104	104	386	388	107	107	125	125
Pe98	PSJ	116	116	128	128	132	132	98	102	99	99	119	125	118	118	91	95	114	128	106	106	382	390	103	103	129	129
Pe99	PSJ	114	124	128	128	124	132	106	110	99	99	113	121	106	112	95	95	94	94	106	108	382	392	101	101	127	131
Pe100	PSJ	114	114	128	140	124	132	92	98	103	103	113	121	116	116	85	91	114	124	106	108	390	394	103	103	125	125
Pe101	PSJ	118	132	128	130	132	132	92	98	103	103	123	125	106	106	85	91	94	114	106	108	386	388	101	107	125	125
Pe102	PSJ	114	116	132	144	0	0	98	110	103	115	125	127	108	120	89	99	94	108	106	108	382	390	97	103	123	123
Pe103	PSJ	118	122	124	126	124	124	92	106	103	107	117	123	108	118	99	99	94	94	106	108	388	396	0	0	123	129
Pe104	PSJ	112	118	128	138	122	124	98	98	99	99	113	121	114	114	91	119	94	118	108	108	382	398	133	133	123	123
Pe105	PSJ	118	118	136	138	132	132	98	108	103	103	121	121	114	116	91	101	94	114	106	108	382	386	107	107	125	125
Pe106	PSJ	116	116	134	144	132	132	100	104	103	105	113	121	108	120	91	95	94	108	106	108	380	386	97	103	127	131
Pe107	PSJ	118	124	126	130	118	122	100	100	103	109	113	121	112	112	91	94	94	118	106	108	380	386	99	107	127	131
Pe108	PSJ	118	122	134	140	132	132	92	100	105	105	113	119	106	112	85	93	94	118	0	0	374	390	105	117	125	125
Pe109	PSJ	118	122	126	140	132	132	92	114	103	103	113	125	110	116	85	109	108	118	106	108	382	382	107	107	125	125
Pe110	PSJ	112	128	126	132	132	132	98	98	103	103	121	127	112	112	91	91	108	108	106	108	376	378	103	107	131	131
Pe111	PSJ	112	118	122	122	130	130	106	106	103	103	115	117	116	122	91	103	90	90	106	110	382	382	103	107	125	125
Pe112	PSJ	118	118	124	128	122	132	98	100	103	115	115	121	114	114	91	93	0	0	106	108	380	380	105	105	127	131
